# Supplementary material for: Encephalitis Unraveled: The Unlikely Encounter of Sickle Cell Disease and Cerebral Malaria in a Teenager
Source: Diagnostics (Basel). 2025 Jun 10;15(12):1470. doi: 10.3390/diagnostics15121470 (PMC12192274; doi:10.3390/diagnostics15121470)
Supplement: Supplementary file 1 [file diagnostics-15-01470-s001.zip]

Archive with 1 entries (1 files):
- diagnostics-3630096-supplementary.pdf
